# Supplementary material for: High Output Performance and Ultra-Durable DC Output for Triboelectric Nanogenerator Inspired by Primary Cell
Source: Nanomicro Lett. 2022 Aug 2;14:155. doi: 10.1007/s40820-022-00898-2 (PMC9346042; doi:10.1007/s40820-022-00898-2)
Supplement: Supplementary file 2 — Supplementary file2 (ZIP 52257 kb) [file 40820_2022_898_MOESM2_ESM.zip]

Archive with 5 entries (4 files):
- Video/Video 1.mp4
- Video/Video 2.mp4
- Video/Video 3.mp4
- Video/Video 4.mp4
- Video/
